# Supplementary material for: Biomarkers of Response to Low-Dose Aspirin in Familial Adenomatous Polyposis Patients
Source: Cancers (Basel). 2023 Apr 25;15(9):2457. doi: 10.3390/cancers15092457 (PMC10177499; doi:10.3390/cancers15092457)
Supplement: Supplementary file 1 [file cancers-15-02457-s001.zip]

Archive with 1 entries (1 files):
- cancers-2338240-supplementary.pdf
